# Supplementary material for: The Ability of AST-120 to Lower the Serum Indoxyl Sulfate Level Improves Renal Outcomes and the Lipid Profile in Diabetic and Nondiabetic Animal Models of Chronic Kidney Disease: A Meta-Analysis
Source: Toxins (Basel). 2024 Dec 16;16(12):544. doi: 10.3390/toxins16120544 (PMC11679735; doi:10.3390/toxins16120544)
Supplement: Supplementary file 1 [file toxins-16-00544-s001.zip]

Archive with 1 entries (1 files):
- toxins-3297442-supplementary materials.pdf
